# Supplementary material for: Neonatal Brains Exhibit Higher Neural Reparative Activities than Adult Brains in a Mouse Model of Ischemic Stroke
Source: Cells. 2024 Mar 15;13(6):519. doi: 10.3390/cells13060519 (PMC10969155; doi:10.3390/cells13060519)
Supplement: Supplementary file 1 [file cells-13-00519-s001.zip]

Archive with 1 entries (1 files):
- cells-2851021-supplementary.pdf
